# Supplementary material for: Enhancing the Quality of Ginseng–Astragalus Medicinal Food Using Twin-Screw Extrusion
Source: Foods. 2025 Aug 20;14(16):2886. doi: 10.3390/foods14162886 (PMC12385580; doi:10.3390/foods14162886)
Supplement: Supplementary file 1 [file foods-14-02886-s001.zip]

Archive with 1 entries (1 files):
- foods-3804858-supplementary.pdf
